# Supplementary material for: N-(2-Aza­niumyleth­yl)carbamate monohydrate
Source: Acta Crystallogr Sect E Struct Rep Online. 2011 Nov 5;67(Pt 12):o3201. doi: 10.1107/S1600536811044850 (PMC3238868; doi:10.1107/S1600536811044850)
Supplement: Supplementary file 1 [file e-67-o3201-sup1.cif]

##############################################################################
#                                                                            #
# This CIF contains the data in a paper accepted for publication in          #
# Acta Crystallographica Section E. It conforms to the requirements of       #
# Notes for Authors for Acta Crystallographica Section E, and has been       #
# peer reviewed under the auspices of the IUCr Commission on Journals.       #
#                                                                            #
# Full details of the Crystallographic Information File format               #
# are given in the paper "The Crystallographic Information File (CIF):       #
# a New Standard Archive File for Crystallography" by S. R. Hall, F. H.      #
# Allen and I. D. Brown [Acta Cryst. (1991), A47, 655-685].                  #
#                                                                            #
# The current version of the core CIF dictionary is obtainable from          #
# ftp://ftp.iucr.org/pub/cif_core.dic.                                       #
#                                                                            #
# Software is freely available for graphical display of the structure(s)     #
# in this CIF. For information consult the CIF software page                 #
# http://www.iucr.org/resources/cif/software.                                #
#                                                                            #
# This file may be used for bona fide research purposes within the           #
# scientific community so long as proper attribution is given to the journal # 
# article from which it was obtained.                                        #
#                                                                            #
##############################################################################
data_global
_audit_creation_method     'manual editing of form.cif'
_journal_data_validation_number     ?
_journal_date_recd_electronic     2011-07-29
_journal_date_accepted     2011-10-26
_journal_name_full     'Acta Crystallographica, Section E'
_journal_year     2011
_journal_volume     67
_journal_issue     12
_journal_page_first     o3201
_journal_page_last     o3201
_journal_paper_category     QO
_journal_coeditor_code     NC2244
_publ_contact_author_name     'Hai-Bin Wang'
_publ_contact_author_address
;
   College of Biology and Environmental Engineering
   Zhejiang Shuren University
   Hangzhou 310015
   People's Republic of China
;
_publ_contact_author_email     zgdwhb@sina.com
_publ_contact_author_fax     '++86-571-88320415'
_publ_contact_author_phone     '++86-571-88320415'
_publ_section_title
;
<i>N</i>-(2-Azaniumylethyl)carbamate monohydrate
;
loop_
    _publ_author_name
    _publ_author_address
    'Bo Shao'
;
   College of Biology and Environmental Engineering
   Zhejiang Shuren University
   Hangzhou 310015
   People's Republic of China
;
    'Hai-Bin Wang'
;
   College of Chemical Engineering and Materials Science
   Zhejiang University of Technology
   Hangzhou 310014
   People's Republic of China
;
data_I
_audit_creation_method     SHELXL-97
_chemical_name_systematic
;
<i>N</i>-(2-Azaniumylethyl)carbamate monohydrate
;
_chemical_name_common     ?
_chemical_formula_moiety     'C3 H8 N2 O2, H2 O'
_chemical_formula_sum     'C3 H10 N2 O3 '
_chemical_formula_iupac     'C3 H8 N2 O2, H2 O'
_chemical_formula_weight     122.13
_chemical_melting_point     358
_symmetry_cell_setting     monoclinic
_symmetry_space_group_name_H-M     'P 21/c'
_symmetry_space_group_name_Hall     '-P 2ybc'
loop_
    _symmetry_equiv_pos_as_xyz
    'x, y, z'
    '-x, y+1/2, -z+1/2'
    '-x, -y, -z'
    'x, -y-1/2, z-1/2'
_cell_length_a     8.0301(6)
_cell_length_b     8.7842(7)
_cell_length_c     8.1748(6)
_cell_angle_alpha     90.00
_cell_angle_beta     98.8890(10)
_cell_angle_gamma     90.00
_cell_volume     569.71(7)
_cell_formula_units_Z     4
_cell_measurement_reflns_used     1358
_cell_measurement_theta_min     2.38
_cell_measurement_theta_max     18.34
_cell_measurement_temperature     293(2)
_exptl_crystal_description     block
_exptl_crystal_colour     colorless
_exptl_crystal_size_max     0.35
_exptl_crystal_size_mid     0.34
_exptl_crystal_size_min     0.30
_exptl_crystal_density_diffrn     1.424
_exptl_crystal_density_meas     ?
_exptl_crystal_density_method     'not measured'
_exptl_crystal_F_000     264.0
_exptl_absorpt_coefficient_mu     0.124
_exptl_absorpt_correction_type     multi-scan
_exptl_absorpt_process_details     '(SADABS; Bruker, 2001)'
_exptl_absorpt_correction_T_min     0.945
_exptl_absorpt_correction_T_max     0.966
_exptl_special_details     ?
_diffrn_ambient_temperature     293(2)
_diffrn_radiation_type     MoK\a
_diffrn_radiation_wavelength     0.71073
_diffrn_radiation_source     'fine-focus sealed tube'
_diffrn_radiation_monochromator     graphite
_diffrn_measurement_device_type     'Bruker APEX area-detector'
_diffrn_measurement_method     '\f and \w scan'
_diffrn_detector_area_resol_mean     ?
_diffrn_reflns_number     2877
_diffrn_reflns_av_R_equivalents     0.0159
_diffrn_reflns_av_sigmaI/netI     0.0156
_diffrn_reflns_theta_min     2.57
_diffrn_reflns_theta_max     25.02
_diffrn_reflns_theta_full     25.02
_diffrn_measured_fraction_theta_max     0.998
_diffrn_measured_fraction_theta_full     0.998
_diffrn_reflns_limit_h_min     -9
_diffrn_reflns_limit_h_max     9
_diffrn_reflns_limit_k_min     -10
_diffrn_reflns_limit_k_max     10
_diffrn_reflns_limit_l_min     -9
_diffrn_reflns_limit_l_max     6
_diffrn_standards_number     0
_diffrn_standards_interval_count     ?
_diffrn_standards_interval_time     ?
_diffrn_standards_decay_%     ?
_refine_special_details
;
Refinement of <i>F</i>^2^ against ALL reflections. The weighted <i>R</i>-factor
<i>wR</i> and goodness of fit <i>S</i> are based on <i>F</i>^2^, conventional
<i>R</i>-factors <i>R</i> are based on <i>F</i>, with <i>F</i> set to zero for
negative <i>F</i>^2^. The threshold expression of <i>F</i>^2^ >
\s(<i>F</i>^2^) is used only for calculating <i>R</i>-factors(gt) <i>etc</i>.
and is not relevant to the choice of reflections for refinement.
<i>R</i>-factors based on <i>F</i>^2^ are statistically about twice as large
as those based on <i>F</i>, and <i>R</i>- factors based on ALL data will be
even larger.
;
_reflns_number_total     1002
_reflns_number_gt     960
_reflns_threshold_expression     I>2sigma(I)
_refine_ls_structure_factor_coef     Fsqd
_refine_ls_matrix_type     full
_refine_ls_R_factor_all     0.0348
_refine_ls_R_factor_gt     0.0338
_refine_ls_wR_factor_gt     0.0913
_refine_ls_wR_factor_ref     0.0927
_refine_ls_goodness_of_fit_ref     1.043
_refine_ls_restrained_S_all     1.043
_refine_ls_number_reflns     1002
_refine_ls_number_parameters     82
_refine_ls_number_restraints     0
_refine_ls_hydrogen_treatment     mixed
_refine_ls_weighting_scheme     calc
_refine_ls_weighting_details
         'calc w=1/[\s^2^(Fo^2^)+(0.0545P)^2^+0.1863P] where P=(Fo^2^+2Fc^2^)/3'
_atom_sites_solution_hydrogens     geom
_atom_sites_solution_primary     direct
_atom_sites_solution_secondary     difmap
_refine_ls_shift/su_max     0.000
_refine_ls_shift/su_mean     0.000
_refine_diff_density_max     0.212
_refine_diff_density_min     -0.266
_refine_ls_extinction_method     none
_refine_ls_extinction_coef     ?
loop_
    _atom_type_symbol
    _atom_type_description
    _atom_type_scat_dispersion_real
    _atom_type_scat_dispersion_imag
    _atom_type_scat_source
    'C' 'C' 0.0033 0.0016
                         'International Tables Vol C Tables 4.2.6.8 and 6.1.1.4'
    'H' 'H' 0.0000 0.0000
                         'International Tables Vol C Tables 4.2.6.8 and 6.1.1.4'
    'N' 'N' 0.0061 0.0033
                         'International Tables Vol C Tables 4.2.6.8 and 6.1.1.4'
    'O' 'O' 0.0106 0.0060
                         'International Tables Vol C Tables 4.2.6.8 and 6.1.1.4'
_computing_data_collection     'SMART (Bruker, 2007)'
_computing_cell_refinement     'SAINT (Bruker, 2007)'
_computing_data_reduction     'SAINT (Bruker, 2007)'
_computing_structure_solution     'SHELXS97 (Sheldrick, 2008)'
_computing_structure_refinement     'SHELXL97 (Sheldrick, 2008)'
_computing_molecular_graphics     'SHELXTL (Sheldrick, 2008)'
_computing_publication_material     'SHELXL97 (Sheldrick, 2008)'
loop_
    _atom_site_type_symbol
    _atom_site_label
    _atom_site_fract_x
    _atom_site_fract_y
    _atom_site_fract_z
    _atom_site_U_iso_or_equiv
    _atom_site_adp_type
    _atom_site_calc_flag
    _atom_site_refinement_flags
    _atom_site_occupancy
    _atom_site_symmetry_multiplicity
    _atom_site_disorder_assembly
    _atom_site_disorder_group
    O O3 0.79493(17) 0.47441(13) 0.42240(14) 0.0480(4) Uani d . 1 1 . .
    H H3A 0.788(2) 0.472(2) 0.326(3) 0.050(5) Uiso d . 1 1 . .
    H H3B 0.844(3) 0.391(3) 0.466(3) 0.069(6) Uiso d . 1 1 . .
    O O2 0.91742(12) 0.29983(10) 0.06003(11) 0.0324(3) Uani d . 1 1 . .
    O O1 0.75733(13) 0.50450(10) 0.08899(11) 0.0325(3) Uani d . 1 1 . .
    N N1 0.82463(13) 0.69023(12) -0.32825(13) 0.0270(3) Uani d . 1 1 . .
    H H1D 0.9110 0.6736 -0.2480 0.041 Uiso calc R 1 1 . .
    H H1E 0.8288 0.7855 -0.3644 0.041 Uiso calc R 1 1 . .
    H H1C 0.8303 0.6260 -0.4114 0.041 Uiso calc R 1 1 . .
    N N2 0.76650(14) 0.40847(12) -0.16430(13) 0.0265(3) Uani d . 1 1 . .
    H H2 0.8216 0.3547 -0.2257 0.032 Uiso calc R 1 1 . .
    C C3 0.81591(15) 0.40494(13) 0.00256(15) 0.0235(3) Uani d . 1 1 . .
    C C2 0.62537(16) 0.49851(15) -0.24347(16) 0.0280(3) Uani d . 1 1 . .
    H H2A 0.5340 0.4898 -0.1790 0.034 Uiso calc R 1 1 . .
    H H2B 0.5862 0.4560 -0.3521 0.034 Uiso calc R 1 1 . .
    C C1 0.66425(16) 0.66607(15) -0.26316(16) 0.0288(3) Uani d . 1 1 . .
    H H1A 0.5729 0.7126 -0.3380 0.035 Uiso calc R 1 1 . .
    H H1B 0.6709 0.7161 -0.1566 0.035 Uiso calc R 1 1 . .
loop_
    _atom_site_aniso_label
    _atom_site_aniso_U_11
    _atom_site_aniso_U_22
    _atom_site_aniso_U_33
    _atom_site_aniso_U_12
    _atom_site_aniso_U_13
    _atom_site_aniso_U_23
    O3 0.0844(9) 0.0333(6) 0.0250(6) 0.0148(6) 0.0046(6) -0.0027(5)
    O2 0.0397(5) 0.0250(5) 0.0294(5) 0.0052(4) -0.0050(4) 0.0000(4)
    O1 0.0459(6) 0.0274(5) 0.0252(5) 0.0038(4) 0.0084(4) -0.0035(4)
    N1 0.0343(6) 0.0222(5) 0.0239(5) -0.0015(4) 0.0022(4) 0.0029(4)
    N2 0.0349(6) 0.0236(6) 0.0213(6) 0.0056(4) 0.0050(4) 0.0001(4)
    C3 0.0279(6) 0.0183(6) 0.0243(6) -0.0041(5) 0.0044(5) 0.0003(5)
    C2 0.0273(6) 0.0297(7) 0.0263(7) -0.0017(5) 0.0018(5) 0.0038(5)
    C1 0.0316(7) 0.0263(7) 0.0283(7) 0.0062(5) 0.0036(5) 0.0023(5)
_geom_special_details
;
All e.s.d.'s (except the e.s.d. in the dihedral angle between two l.s. planes)
are estimated using the full covariance matrix. The cell e.s.d.'s are taken
into account individually in the estimation of e.s.d.'s in distances, angles
and torsion angles; correlations between e.s.d.'s in cell parameters are only
used when they are defined by crystal symmetry. An approximate (isotropic)
treatment of cell e.s.d.'s is used for estimating e.s.d.'s involving l.s.
planes.
;
loop_
    _geom_bond_atom_site_label_1
    _geom_bond_atom_site_label_2
    _geom_bond_site_symmetry_2
    _geom_bond_distance
    _geom_bond_publ_flag
    O3 H3A . 0.78(2) ?
    O3 H3B . 0.88(3) ?
    O2 C3 . 1.2725(15) ?
    O1 C3 . 1.2603(15) ?
    N1 C1 . 1.4828(16) ?
    N1 H1D . 0.8900 ?
    N1 H1E . 0.8900 ?
    N1 H1C . 0.8900 ?
    N2 C3 . 1.3608(16) ?
    N2 C2 . 1.4499(16) ?
    N2 H2 . 0.8600 ?
    C2 C1 . 1.5184(18) ?
    C2 H2A . 0.9700 ?
    C2 H2B . 0.9700 ?
    C1 H1A . 0.9700 ?
    C1 H1B . 0.9700 ?
loop_
    _geom_angle_atom_site_label_1
    _geom_angle_atom_site_label_2
    _geom_angle_atom_site_label_3
    _geom_angle_site_symmetry_1
    _geom_angle_site_symmetry_3
    _geom_angle
    _geom_angle_publ_flag
    H3A O3 H3B . . 110(2) ?
    C1 N1 H1D . . 109.5 ?
    C1 N1 H1E . . 109.5 ?
    H1D N1 H1E . . 109.5 ?
    C1 N1 H1C . . 109.5 ?
    H1D N1 H1C . . 109.5 ?
    H1E N1 H1C . . 109.5 ?
    C3 N2 C2 . . 123.13(10) ?
    C3 N2 H2 . . 118.4 ?
    C2 N2 H2 . . 118.4 ?
    O1 C3 O2 . . 124.74(11) ?
    O1 C3 N2 . . 118.03(11) ?
    O2 C3 N2 . . 117.23(11) ?
    N2 C2 C1 . . 114.63(10) ?
    N2 C2 H2A . . 108.6 ?
    C1 C2 H2A . . 108.6 ?
    N2 C2 H2B . . 108.6 ?
    C1 C2 H2B . . 108.6 ?
    H2A C2 H2B . . 107.6 ?
    N1 C1 C2 . . 112.39(10) ?
    N1 C1 H1A . . 109.1 ?
    C2 C1 H1A . . 109.1 ?
    N1 C1 H1B . . 109.1 ?
    C2 C1 H1B . . 109.1 ?
    H1A C1 H1B . . 107.9 ?
loop_
    _geom_torsion_atom_site_label_1
    _geom_torsion_atom_site_label_2
    _geom_torsion_atom_site_label_3
    _geom_torsion_atom_site_label_4
    _geom_torsion_site_symmetry_1
    _geom_torsion_site_symmetry_2
    _geom_torsion_site_symmetry_3
    _geom_torsion_site_symmetry_4
    _geom_torsion
    _geom_torsion_publ_flag
    C2 N2 C3 O1 . . . . -13.44(17) ?
    C2 N2 C3 O2 . . . . 165.99(11) ?
    C3 N2 C2 C1 . . . . 79.98(15) ?
    N2 C2 C1 N1 . . . . 46.09(15) ?
loop_
    _geom_hbond_atom_site_label_D
    _geom_hbond_atom_site_label_H
    _geom_hbond_atom_site_label_A
    _geom_hbond_site_symmetry_A
    _geom_hbond_distance_DH
    _geom_hbond_distance_HA
    _geom_hbond_distance_DA
    _geom_hbond_angle_DHA
    _geom_hbond_publ_flag
    O3 H3A O1 . 0.80(3) 1.92(3) 2.708(2) 170(3) yes
    O3 H3B O2 4_566 0.86(3) 1.92(3) 2.773(2) 171(3) yes
    N1 H1C O3 1_554 0.89 1.89 2.767(2) 167.1 yes
    N1 H1D O2 3_765 0.89 1.91 2.775(2) 162.7 yes
    N1 H1E O1 4_575 0.89 1.95 2.798(2) 158.2 yes
    N2 H2 O2 4_565 0.86 2.43 3.278(2) 167.2 yes
    C2 H2A O1 3_665 0.97 2.56 3.499(2) 163.1 yes
