# Supplementary material for: N-(2-Aza­niumyleth­yl)carbamate monohydrate
Source: Acta Crystallogr Sect E Struct Rep Online. 2011 Nov 5;67(Pt 12):o3201. doi: 10.1107/S1600536811044850 (PMC3238868; doi:10.1107/S1600536811044850)
Supplement: Supplementary file 2 [file e-67-o3201-Isup2.hkl]

#
# h,k,l, Fc-squared, Fo-squared, sigma(Fo-squared) and status flag
#
data_I
_shelx_title ' c in P2(1)/c'
_shelx_refln_list_code          4
_shelx_F_calc_maximum       92.33
_exptl_crystal_F_000       242.00
_reflns_d_resolution_high  0.8402
 
loop_
 _symmetry_equiv_pos_as_xyz
 'x, y, z'
 '-x, y+1/2, -z+1/2'
 '-x, -y, -z'
 'x, -y-1/2, z-1/2'
 
_cell_length_a     8.0301
_cell_length_b     8.7842
_cell_length_c     8.1748
_cell_angle_alpha  90.000
_cell_angle_beta   98.889
_cell_angle_gamma  90.000
 
_shelx_F_squared_multiplier     1.000
 
loop_
 _refln_index_h
 _refln_index_k
 _refln_index_l
 _refln_F_squared_calc
 _refln_F_squared_meas
 _refln_F_squared_sigma
 _refln_observed_status
   1   0   0     1019.70      961.05     18.31 o
   2   0   0     8524.59     7417.18    141.16 o
   3   0   0     1439.33     1227.24     22.90 o
   4   0   0        0.41        0.92      0.11 o
   5   0   0      538.47      542.72     10.21 o
   6   0   0        6.52        7.48      0.37 o
   7   0   0      364.45      378.43      7.34 o
   8   0   0        7.14        5.21      0.19 o
   9   0   0        0.00        0.03      0.09 o
   1   1   0        0.08       -0.07      0.05 o
   2   1   0      884.74      867.37     14.52 o
   3   1   0       31.50       33.25      0.54 o
   4   1   0       38.66       43.37      0.71 o
   5   1   0      393.32      409.24      5.49 o
   6   1   0        8.32        9.58      0.17 o
   7   1   0      101.72       98.53      0.90 o
   8   1   0       13.92       16.65      0.27 o
   9   1   0        4.78        5.95      0.27 o
   0   2   0     1464.50     1389.26     17.52 o
   1   2   0      651.17      639.31      5.81 o
   2   2   0     2150.53     2078.73     20.75 o
   3   2   0       76.31       87.43      0.73 o
   4   2   0      647.61      612.53      4.70 o
   5   2   0      554.81      548.32      4.24 o
   6   2   0       64.52       59.55      0.58 o
   7   2   0       23.49       25.41      0.44 o
   8   2   0      109.46      116.38      1.32 o
   9   2   0        0.09        0.63      0.14 o
   1   3   0     2150.43     1883.87     18.11 o
   2   3   0       98.61       81.22      0.80 o
   3   3   0      774.35      800.40      7.21 o
   4   3   0      762.36      779.26      5.95 o
   5   3   0        0.89        0.43      0.06 o
   6   3   0       83.22       85.34      0.87 o
   7   3   0       27.46       25.18      0.42 o
   8   3   0        0.21        0.07      0.13 o
   9   3   0        0.26       -0.01      0.22 o
   0   4   0      793.46      898.58      9.32 o
   1   4   0       17.30       11.55      0.30 o
   2   4   0       38.11       41.07      0.66 o
   3   4   0        0.64        0.16      0.04 o
   4   4   0        3.21        1.57      0.14 o
   5   4   0       11.70       13.41      0.34 o
   6   4   0       81.28       81.03      1.28 o
   7   4   0       11.27       11.22      0.47 o
   8   4   0       32.73       35.17      0.75 o
   1   5   0      473.94      493.60      3.64 o
   2   5   0        1.89        3.62      0.10 o
   3   5   0       24.95       26.02      0.40 o
   4   5   0       14.96       16.53      0.31 o
   5   5   0       15.30       15.95      0.57 o
   6   5   0       18.06       17.16      0.46 o
   7   5   0       11.14       11.54      0.53 o
   8   5   0       13.84       14.35      0.46 o
   0   6   0      674.79      693.26      7.20 o
   1   6   0       11.50        9.89      0.15 o
   2   6   0       30.10       29.73      0.45 o
   3   6   0       56.83       51.53      0.70 o
   4   6   0       50.08       47.69      0.84 o
   5   6   0        0.78        0.42      0.24 o
   6   6   0        3.51        3.22      0.22 o
   7   6   0       13.07       13.27      0.43 o
   1   7   0      135.99      131.27      1.18 o
   2   7   0        0.02        0.15      0.07 o
   3   7   0       67.56       70.31      1.35 o
   4   7   0       41.27       38.97      0.75 o
   5   7   0       38.11       35.13      0.73 o
   6   7   0        3.32        2.96      0.23 o
   7   7   0       27.41       27.34      0.67 o
   0   8   0        1.12        1.74      0.17 o
   1   8   0       67.49       66.54      0.68 o
   2   8   0       24.22       21.69      0.51 o
   3   8   0        7.98        7.80      0.56 o
   4   8   0       13.63       12.41      0.40 o
   5   8   0       19.36       21.17      0.56 o
   6   8   0        9.47       11.54      0.42 o
   1   9   0        4.48        4.05      0.20 o
   2   9   0        5.03        6.40      0.29 o
   3   9   0        3.26        2.77      0.23 o
   4   9   0       19.92       19.13      0.53 o
   0  10   0      391.09      407.86      7.37 o
   1  10   0       37.40       37.01      1.08 o
   2  10   0       61.15       63.21      1.14 o
  -9   1   1        9.00        6.96      0.31 o
  -8   1   1        0.56        0.29      0.09 o
  -7   1   1       11.76        9.30      0.20 o
  -6   1   1       11.33        8.75      0.18 o
  -5   1   1      182.92      181.85      1.65 o
  -4   1   1      158.58      190.38      1.69 o
  -3   1   1      321.29      301.90      3.25 o
  -2   1   1     1691.25     1809.42     44.67 o
  -1   1   1      667.59      563.69     10.57 o
   0   1   1      660.66      627.77      8.36 o
   1   1   1      216.59      173.22      1.86 o
   2   1   1      182.38      196.05      3.14 o
   3   1   1      165.07      155.96      1.70 o
   4   1   1      112.35      119.10      1.35 o
   5   1   1       76.63       80.84      0.98 o
   6   1   1      185.76      182.69      2.06 o
   7   1   1       10.59        9.75      0.26 o
   8   1   1        8.99        7.40      0.31 o
   9   1   1        6.25        8.66      0.28 o
  -9   2   1       17.76       20.30      0.54 o
  -8   2   1       47.93       42.99      0.96 o
  -7   2   1        6.19        7.75      0.25 o
  -6   2   1      224.33      231.41      2.60 o
  -5   2   1       17.75       17.49      0.30 o
  -4   2   1      408.23      443.24      4.76 o
  -3   2   1       52.81       56.31      0.67 o
  -2   2   1      671.84      716.98      9.36 o
  -1   2   1     1077.29     1041.68     12.58 o
   0   2   1      500.66      480.94      4.35 o
   1   2   1      601.96      573.56      4.37 o
   2   2   1      389.00      378.58      3.45 o
   3   2   1        0.54        1.20      0.12 o
   4   2   1      122.34      135.16      1.31 o
   5   2   1       15.84       17.28      0.30 o
   6   2   1       32.23       32.76      0.54 o
   7   2   1       15.30       15.68      0.28 o
   8   2   1       17.12       15.35      0.34 o
   9   2   1        6.67        6.22      0.29 o
  -9   3   1        1.30        0.35      0.15 o
  -8   3   1       40.13       39.81      0.80 o
  -7   3   1       14.53       10.16      0.34 o
  -6   3   1        1.78        2.07      0.12 o
  -5   3   1       21.81       21.11      0.80 o
  -4   3   1      333.64      353.95      5.80 o
  -3   3   1      891.73      938.07      8.46 o
  -2   3   1      733.38      759.47      6.86 o
  -1   3   1     3039.53     2960.16    106.25 o
   0   3   1       96.95      106.95      0.90 o
   1   3   1      412.04      389.58      3.13 o
   2   3   1        8.07        4.50      0.09 o
   3   3   1      518.65      565.56      5.37 o
   4   3   1        0.07        0.13      0.04 o
   5   3   1        2.64        4.64      0.13 o
   6   3   1        3.00        4.33      0.14 o
   7   3   1      146.63      151.51      1.46 o
   8   3   1        6.30        4.55      0.20 o
  -8   4   1       20.36       23.37      0.58 o
  -7   4   1       33.92       30.72      0.66 o
  -6   4   1        8.23        9.99      0.33 o
  -5   4   1       10.69        9.70      0.23 o
  -4   4   1        3.45        3.45      0.11 o
  -3   4   1      126.26      131.75      1.27 o
  -2   4   1       10.62       11.42      0.25 o
  -1   4   1      261.24      280.53      2.29 o
   0   4   1     1352.87     1345.76     14.35 o
   1   4   1       80.07       75.59      0.61 o
   2   4   1      524.44      521.28      4.75 o
   3   4   1      144.70      165.98      1.61 o
   4   4   1       99.78      100.19      0.97 o
   5   4   1        8.79        8.92      0.19 o
   6   4   1        6.77        7.92      0.28 o
   7   4   1        5.84        4.42      0.18 o
   8   4   1        0.40        0.39      0.12 o
  -8   5   1       70.63       72.06      1.26 o
  -7   5   1       30.85       31.91      0.69 o
  -6   5   1      148.82      144.23      2.10 o
  -5   5   1     1080.72     1042.19     13.18 o
  -4   5   1        0.46        0.91      0.10 o
  -3   5   1      911.24      905.80      8.18 o
  -2   5   1        0.66        0.72      0.08 o
  -1   5   1        1.73        1.26      0.14 o
   0   5   1        0.62        0.97      0.09 o
   1   5   1       67.75       64.40      0.55 o
   2   5   1      743.40      737.55      6.70 o
   3   5   1        0.23        0.11      0.08 o
   5   5   1        4.20        3.55      0.23 o
   6   5   1      182.40      176.55      2.50 o
   7   5   1       66.34       59.50      1.63 o
   8   5   1        0.75        0.47      0.25 o
  -7   6   1        6.08        5.00      0.28 o
  -6   6   1       11.11       13.51      0.42 o
  -5   6   1        4.99        4.75      0.25 o
  -4   6   1      114.21      115.88      1.71 o
  -3   6   1       58.76       57.01      0.75 o
  -2   6   1        6.23        6.08      0.15 o
  -1   6   1        0.72        0.84      0.08 o
   0   6   1      240.02      231.18      1.94 o
   1   6   1      181.10      176.57      1.51 o
   2   6   1      109.88      104.84      1.09 o
   3   6   1      415.78      391.38      3.66 o
   4   6   1       85.72       78.82      1.01 o
   5   6   1        1.07        1.68      0.17 o
   6   6   1        9.13        8.09      0.33 o
   7   6   1        0.06        0.13      0.20 o
  -7   7   1        7.20        5.43      0.30 o
  -6   7   1        0.02       -0.06      0.12 o
  -5   7   1       37.80       34.13      1.11 o
  -4   7   1      175.56      176.20      2.54 o
  -3   7   1      271.97      280.77      3.77 o
  -2   7   1      145.23      147.34      1.69 o
  -1   7   1      151.53      165.23      1.44 o
   0   7   1       44.38       48.98      0.52 o
   1   7   1       10.11        8.41      0.17 o
   2   7   1       28.69       33.17      0.46 o
   3   7   1       86.62       81.17      1.04 o
   4   7   1        5.91        6.23      0.28 o
   5   7   1       54.30       50.92      0.94 o
   6   7   1        1.84        2.10      0.20 o
  -6   8   1       18.57       18.51      0.53 o
  -5   8   1        0.56        1.29      0.33 o
  -4   8   1       90.08       91.59      1.48 o
  -3   8   1       35.27       30.48      0.65 o
  -2   8   1      315.38      311.45      4.16 o
  -1   8   1      286.59      273.76      2.96 o
   0   8   1       58.68       60.23      0.63 o
   1   8   1      182.22      188.89      1.66 o
   2   8   1        4.64        4.42      0.17 o
   3   8   1        7.18       10.06      0.62 o
   4   8   1       12.21       11.96      0.39 o
   5   8   1       14.31       15.56      0.47 o
  -4   9   1        0.66        0.44      0.15 o
  -3   9   1        0.22        0.34      0.14 o
  -2   9   1       76.03       77.08      1.51 o
  -1   9   1        0.96        2.14      0.17 o
   0   9   1      105.26      103.61      1.28 o
   1   9   1       26.93       30.82      0.47 o
   2   9   1       15.17       14.26      0.36 o
   3   9   1       21.38       21.60      0.55 o
   4   9   1       18.03       20.44      0.55 o
  -2  10   1       10.37       11.39      0.41 o
  -1  10   1       35.23       35.12      0.75 o
   0  10   1        4.96        6.21      0.31 o
   1  10   1       65.54       74.56      1.77 o
   2  10   1       10.26       12.41      0.60 o
  -9   0   2        0.39        0.35      0.21 o
  -8   0   2       69.26       78.74      1.90 o
  -7   0   2        0.01        0.02      0.09 o
  -6   0   2       34.25       37.46      0.68 o
  -5   0   2        2.21        1.40      0.38 o
  -4   0   2       50.47       48.04      0.76 o
  -3   0   2     2303.34     2282.35     29.58 o
  -2   0   2      266.88      226.11      3.02 o
  -1   0   2     1145.56     1159.15     15.11 o
   0   0   2       19.64       10.27      0.19 o
   1   0   2     2850.34     2530.66     69.18 o
   2   0   2      171.06      180.15      2.41 o
   3   0   2       59.48       61.96      0.87 o
   4   0   2      381.95      379.88      4.85 o
   5   0   2       13.92       15.60      0.33 o
   6   0   2      153.08      152.25      3.20 o
   7   0   2        1.70        3.10      0.30 o
   8   0   2       16.29       13.60      0.63 o
  -9   1   2       16.30       15.47      0.49 o
  -8   1   2        8.00        7.91      0.26 o
  -7   1   2       31.42       32.57      0.55 o
  -6   1   2       28.37       27.69      0.36 o
  -5   1   2      556.73      601.62      5.16 o
  -4   1   2        1.01        1.11      0.07 o
  -3   1   2     1197.03     1227.74     13.06 o
  -2   1   2     2035.88     2046.96     68.58 o
  -1   1   2     1672.95     1639.39     34.65 o
   0   1   2      490.27      434.06      4.62 o
   1   1   2      963.01      843.55     10.67 o
   2   1   2      134.32      146.02      1.58 o
   3   1   2        8.98        6.13      0.13 o
   4   1   2      143.85      148.82      1.40 o
   5   1   2       39.36       37.25      0.53 o
   6   1   2       91.34       92.29      1.14 o
   7   1   2       66.35       64.28      1.15 o
   8   1   2        9.36        8.00      0.35 o
  -9   2   2        4.84        4.38      0.23 o
  -8   2   2       54.54       53.86      0.97 o
  -7   2   2       85.65       83.16      1.32 o
  -6   2   2      192.08      182.85      2.56 o
  -5   2   2        0.38        0.65      0.05 o
  -4   2   2       11.93       13.25      0.17 o
  -3   2   2       36.73       27.38      0.36 o
  -2   2   2       18.76       21.30      2.24 o
  -1   2   2      882.59      799.03      6.92 o
   0   2   2      142.56      141.45      1.56 o
   1   2   2      275.18      259.87      2.39 o
   2   2   2     2850.31     2732.57     24.63 o
   3   2   2      637.86      689.67      6.25 o
   4   2   2      402.23      422.56      4.49 o
   5   2   2      122.62      131.19      1.53 o
   6   2   2       18.29       16.02      0.33 o
   7   2   2        2.05        2.27      0.21 o
   8   2   2       11.41        9.08      0.37 o
  -9   3   2       28.02       28.05      0.67 o
  -8   3   2        0.05        0.07      0.12 o
  -7   3   2      143.92      142.55      1.68 o
  -6   3   2      114.73      123.38      1.81 o
  -5   3   2       42.45       44.50      0.76 o
  -4   3   2      352.31      362.59      4.81 o
  -3   3   2       10.45        9.01      0.18 o
  -2   3   2      225.82      231.34      3.10 o
  -1   3   2      125.96      149.21      1.41 o
   0   3   2      634.99      654.98      4.56 o
   1   3   2       47.04       52.81      0.52 o
   2   3   2      180.06      199.35      1.88 o
   3   3   2       53.70       58.62      0.64 o
   4   3   2        0.07        0.12      0.05 o
   5   3   2       37.97       42.07      0.61 o
   6   3   2       34.80       31.83      0.42 o
   7   3   2        0.16        0.32      0.08 o
   8   3   2       19.92       18.99      0.40 o
  -8   4   2        4.78        4.20      0.35 o
  -7   4   2       40.08       36.51      0.74 o
  -6   4   2       37.02       39.26      0.59 o
  -5   4   2      321.14      326.38      3.51 o
  -4   4   2       90.24       91.87      1.10 o
  -3   4   2       86.29      105.64      1.22 o
  -2   4   2      153.28      150.14      1.43 o
  -1   4   2       17.70       20.31      0.26 o
   0   4   2       44.09       39.52      0.39 o
   1   4   2      376.09      395.59      3.20 o
   2   4   2       62.00       65.81      0.67 o
   3   4   2       73.65       79.11      1.04 o
   4   4   2      154.59      154.09      1.30 o
   5   4   2       15.66       13.63      0.24 o
   6   4   2       27.40       25.25      0.46 o
   7   4   2       52.56       51.63      0.63 o
   8   4   2        2.30        2.66      0.17 o
  -8   5   2        1.58        1.20      0.19 o
  -7   5   2        0.96        0.44      0.14 o
  -6   5   2       11.75       12.98      0.40 o
  -5   5   2        0.01        0.24      0.09 o
  -4   5   2      168.16      159.19      1.81 o
  -3   5   2        1.37        2.37      0.14 o
  -2   5   2      201.25      192.83      2.12 o
  -1   5   2       27.85       39.43      0.46 o
   0   5   2       40.07       37.71      0.39 o
   1   5   2        1.32        0.87      0.06 o
   2   5   2        0.21        0.31      0.06 o
   3   5   2       32.29       32.43      0.43 o
   4   5   2        0.17        0.13      0.07 o
   5   5   2       39.70       39.47      0.50 o
   6   5   2        8.23        5.97      0.18 o
   7   5   2       15.36       17.48      0.37 o
  -7   6   2       32.53       35.91      2.16 o
  -6   6   2      205.63      195.75      2.78 o
  -5   6   2      123.55      125.81      1.87 o
  -4   6   2      210.94      207.98      2.33 o
  -3   6   2       39.93       44.03      0.63 o
  -2   6   2       13.60       12.65      1.13 o
  -1   6   2       91.09      100.44      1.03 o
   0   6   2       97.22      105.82      0.96 o
   1   6   2      509.96      517.94      4.20 o
   2   6   2       17.10       21.55      0.33 o
   3   6   2      170.94      164.84      1.66 o
   4   6   2      140.95      128.27      1.35 o
   5   6   2        5.87        5.09      0.20 o
   6   6   2       69.56       67.09      1.16 o
   7   6   2        0.82        0.33      0.14 o
  -7   7   2        1.09        0.87      0.18 o
  -6   7   2       33.83       31.70      0.71 o
  -5   7   2       17.07       17.83      0.50 o
  -4   7   2       34.91       36.07      0.73 o
  -3   7   2       43.81       44.47      0.65 o
  -2   7   2       39.50       41.76      0.61 o
  -1   7   2       62.89       57.41      0.77 o
   0   7   2       19.42       18.59      0.27 o
   1   7   2       72.63       64.00      0.74 o
   2   7   2       31.77       30.18      0.44 o
   3   7   2       28.81       26.29      0.41 o
   4   7   2       16.83       16.64      0.36 o
   5   7   2       28.64       26.74      0.62 o
   6   7   2       39.68       38.20      1.18 o
  -6   8   2       21.95       22.07      0.60 o
  -5   8   2       14.95       16.35      0.59 o
  -4   8   2       12.06       13.36      0.42 o
  -3   8   2        5.18        4.92      0.26 o
  -2   8   2        4.19        6.23      0.30 o
  -1   8   2        7.27        8.63      0.26 o
   0   8   2        1.86        3.72      0.15 o
   1   8   2        0.33        0.33      0.08 o
   2   8   2      174.47      176.88      1.80 o
   3   8   2      143.90      142.70      1.51 o
   4   8   2       25.21       25.77      0.61 o
   5   8   2       31.31       29.25      0.68 o
  -4   9   2        2.38        2.22      0.22 o
  -3   9   2       29.70       28.97      0.67 o
  -2   9   2       74.84       68.57      1.17 o
  -1   9   2       37.71       46.63      0.87 o
   0   9   2        0.88        1.27      0.16 o
   1   9   2        4.34        4.78      0.27 o
   2   9   2        6.85        5.87      0.33 o
   3   9   2        2.99        3.72      0.21 o
   4   9   2        0.31        0.34      0.15 o
  -2  10   2       23.07       23.59      0.61 o
  -1  10   2        0.27        0.59      0.23 o
   0  10   2       12.88       12.22      0.55 o
   1  10   2       69.44       68.11      1.22 o
  -9   1   3       50.15       56.45      1.10 o
  -8   1   3        6.13        3.82      0.25 o
  -7   1   3       55.07       59.77      0.85 o
  -6   1   3        7.36        7.25      0.30 o
  -5   1   3        2.85        2.47      0.19 o
  -4   1   3       44.27       56.38      0.62 o
  -3   1   3       47.48       52.79      0.56 o
  -2   1   3       24.56       31.25      0.42 o
  -1   1   3     2711.99     2796.72     52.88 o
   0   1   3        1.07       -0.06      0.04 o
   1   1   3     3819.98     3404.10     90.94 o
   2   1   3       37.62       47.32      0.45 o
   3   1   3      232.67      227.16      1.90 o
   4   1   3      192.78      198.29      1.90 o
   5   1   3       14.79       15.26      0.43 o
   6   1   3      317.11      317.33      4.44 o
   7   1   3        7.12        9.18      0.36 o
   8   1   3      107.19      111.77      2.89 o
  -9   2   3       39.58       36.04      0.81 o
  -8   2   3        1.10        0.97      0.13 o
  -7   2   3        5.41        5.57      0.21 o
  -6   2   3       55.25       59.09      0.82 o
  -5   2   3        5.21        6.04      0.19 o
  -4   2   3       39.35       41.87      0.58 o
  -3   2   3        0.95        1.38      0.09 o
  -2   2   3       20.05       29.17      0.41 o
  -1   2   3        1.58        0.67      0.05 o
   0   2   3       42.54       40.00      0.44 o
   1   2   3      769.38      814.16      7.34 o
   2   2   3        5.93        8.39      0.16 o
   3   2   3      431.39      469.71      4.31 o
   4   2   3        9.85        7.35      0.19 o
   5   2   3        6.34        7.92      0.21 o
   6   2   3       24.35       24.91      0.59 o
   7   2   3        9.47       10.36      0.38 o
   8   2   3        2.92        3.23      0.26 o
  -9   3   3        8.32        8.60      0.32 o
  -8   3   3        2.46        2.60      0.20 o
  -7   3   3       96.82       95.91      1.50 o
  -6   3   3      187.25      181.27      2.56 o
  -5   3   3       96.44       92.91      1.40 o
  -4   3   3      648.92      673.84      8.80 o
  -3   3   3     1102.07     1113.77     14.40 o
  -2   3   3       74.11       73.31      1.10 o
  -1   3   3      776.50      809.09      6.24 o
   0   3   3      520.13      545.81      5.03 o
   1   3   3      134.47      132.74      1.49 o
   2   3   3        2.15        2.38      0.10 o
   3   3   3      162.51      143.45      1.42 o
   4   3   3      163.90      160.26      1.82 o
   5   3   3        5.35        6.39      0.51 o
   6   3   3       11.78       11.25      0.29 o
   7   3   3       22.37       26.66      0.66 o
   8   3   3       38.55       38.39      0.57 o
  -8   4   3       17.05       19.10      0.98 o
  -7   4   3       97.04       94.63      1.21 o
  -6   4   3      105.62       98.63      1.52 o
  -5   4   3       41.28       44.99      0.79 o
  -4   4   3      108.71      109.28      1.61 o
  -3   4   3        3.45        3.28      0.17 o
  -2   4   3      107.19      101.81      1.19 o
  -1   4   3       30.80       29.87      0.36 o
   0   4   3       11.81        8.56      0.12 o
   1   4   3      223.65      230.81      1.67 o
   2   4   3      247.49      234.05      1.74 o
   3   4   3        1.59        1.74      0.21 o
   4   4   3      149.77      159.94      1.61 o
   5   4   3      246.79      227.02      2.07 o
   6   4   3       53.91       48.50      0.59 o
   7   4   3       59.38       57.16      0.69 o
  -8   5   3       37.26       35.39      0.78 o
  -7   5   3        9.58       10.26      0.37 o
  -6   5   3      146.73      138.38      1.65 o
  -5   5   3       18.08       18.38      0.37 o
  -4   5   3        0.17        0.52      0.15 o
  -3   5   3        6.86        5.93      0.19 o
  -2   5   3      102.56      111.68      1.75 o
  -1   5   3      670.39      713.97      7.42 o
   0   5   3      166.66      158.04      1.38 o
   1   5   3     1355.25     1350.67     12.15 o
   2   5   3        0.27        1.14      0.11 o
   3   5   3        2.23        2.31      0.18 o
   4   5   3       21.74       18.86      0.28 o
   5   5   3        3.14        3.95      0.15 o
   6   5   3        4.33        6.13      0.19 o
   7   5   3       35.45       39.24      0.54 o
  -7   6   3       93.11       93.21      1.54 o
  -6   6   3       23.91       24.67      0.60 o
  -5   6   3       12.30       14.87      1.31 o
  -4   6   3       49.33       48.66      0.84 o
  -3   6   3        3.22        2.63      0.34 o
  -2   6   3        9.11       10.84      0.27 o
  -1   6   3       15.97       14.67      0.30 o
   0   6   3      134.50      140.49      1.24 o
   1   6   3       88.29       87.12      0.94 o
   2   6   3       15.15       14.94      0.28 o
   3   6   3       15.37       16.56      0.54 o
   4   6   3       90.43       79.10      0.91 o
   5   6   3       47.45       47.99      0.73 o
   6   6   3        6.27        7.00      0.26 o
  -6   7   3       58.27       60.68      1.12 o
  -5   7   3        0.04        0.12      0.20 o
  -4   7   3       58.95       61.35      0.86 o
  -3   7   3      151.95      143.88      1.70 o
  -2   7   3       58.67       57.31      0.79 o
  -1   7   3      236.43      226.22      2.52 o
   0   7   3       29.28       24.72      0.59 o
   1   7   3       62.98       63.93      0.75 o
   2   7   3      102.46       97.66      1.07 o
   3   7   3        8.59        9.01      0.23 o
   4   7   3        0.26        0.79      0.13 o
   5   7   3        9.70       10.21      0.30 o
  -5   8   3       98.19      100.85      1.64 o
  -4   8   3       16.73       14.57      0.77 o
  -3   8   3       80.89       85.90      1.13 o
  -2   8   3       33.67       32.47      0.55 o
  -1   8   3        0.43        0.50      0.10 o
   0   8   3        5.93        4.66      0.34 o
   1   8   3        1.04        0.82      0.12 o
   2   8   3        0.00        0.02      0.09 o
   3   8   3        2.23        2.78      0.15 o
   4   8   3       10.40       10.56      0.33 o
  -4   9   3        2.41        3.21      0.25 o
  -3   9   3        2.90        4.25      0.27 o
  -2   9   3        0.03       -0.08      0.12 o
  -1   9   3        9.53        9.56      0.37 o
   0   9   3        3.09        3.39      0.34 o
   1   9   3       42.82       40.74      0.68 o
   2   9   3       13.34       14.75      0.38 o
   3   9   3        4.89        3.40      0.21 o
  -9   0   4       30.64       23.55      0.91 o
  -8   0   4        8.22        7.17      0.47 o
  -7   0   4      116.09      103.62      2.34 o
  -6   0   4      159.77      172.30      3.52 o
  -5   0   4      524.05      533.35      7.02 o
  -4   0   4     1705.07     1683.29     44.51 o
  -3   0   4      243.33      281.51      4.32 o
  -2   0   4      149.24      164.26      2.23 o
  -1   0   4      291.31      336.74      4.43 o
   0   0   4        0.88        1.47      0.14 o
   1   0   4        0.84        0.55      0.07 o
   2   0   4      212.08      198.81      2.70 o
   3   0   4      272.49      263.84      3.56 o
   4   0   4       13.09       11.79      0.32 o
   5   0   4      237.94      241.84      4.87 o
   6   0   4       89.08       88.35      2.11 o
   7   0   4      219.76      213.21      4.49 o
   8   0   4       54.64       53.58      1.57 o
  -9   1   4       11.03       12.31      0.45 o
  -8   1   4        1.06        1.38      0.27 o
  -7   1   4        1.91        2.13      0.31 o
  -6   1   4        0.78        0.87      0.10 o
  -5   1   4       13.07       10.67      0.25 o
  -4   1   4      280.29      285.51      2.76 o
  -3   1   4       47.79       51.39      0.67 o
  -2   1   4      129.85      123.73      1.21 o
  -1   1   4      327.25      318.06      2.97 o
   0   1   4     1097.52     1119.05     10.39 o
   1   1   4      210.07      224.34      2.13 o
   2   1   4      215.47      238.04      2.27 o
   3   1   4       59.15       60.14      0.64 o
   4   1   4       23.60       28.63      0.48 o
   5   1   4        0.26        0.35      0.12 o
   6   1   4        9.94       10.79      0.39 o
   7   1   4       42.24       45.67      0.95 o
  -9   2   4       95.53       96.02      1.64 o
  -8   2   4        4.16        7.33      0.64 o
  -7   2   4        1.68        1.35      0.13 o
  -6   2   4       26.00       29.22      0.50 o
  -5   2   4       12.30       11.22      0.27 o
  -4   2   4       36.51       36.70      0.54 o
  -3   2   4      316.16      346.43      3.76 o
  -2   2   4      481.22      491.23      4.55 o
  -1   2   4      161.36      178.20      1.71 o
   0   2   4       44.18       46.22      0.51 o
   1   2   4        8.28        7.03      0.20 o
   2   2   4        0.62        0.38      0.10 o
   3   2   4      166.91      171.45      1.67 o
   4   2   4      401.30      386.60      3.61 o
   5   2   4       14.05       15.93      0.89 o
   6   2   4       28.23       28.03      0.66 o
   7   2   4        0.29        0.61      0.16 o
  -8   3   4       28.87       26.96      0.53 o
  -7   3   4       26.38       26.66      0.50 o
  -6   3   4        0.68        1.05      0.12 o
  -5   3   4       16.11       16.32      0.34 o
  -4   3   4       23.82       22.86      0.40 o
  -3   3   4       56.28       69.14      0.88 o
  -2   3   4        0.48        0.81      0.20 o
  -1   3   4      122.81      146.19      1.43 o
   0   3   4      111.15      110.39      1.23 o
   1   3   4       43.79       34.48      0.62 o
   2   3   4       57.76       62.99      0.70 o
   3   3   4        4.57        5.75      0.16 o
   4   3   4       73.04       79.21      0.88 o
   5   3   4       39.71       35.75      0.50 o
   6   3   4        0.67        0.62      0.15 o
   7   3   4       10.68       11.39      0.42 o
  -8   4   4       35.05       29.65      0.57 o
  -7   4   4        7.82        8.27      0.27 o
  -6   4   4        0.67        0.28      0.10 o
  -5   4   4        9.62        9.83      0.32 o
  -4   4   4      220.74      212.62      2.42 o
  -3   4   4       20.50       24.18      0.42 o
  -2   4   4      264.84      266.66      2.95 o
  -1   4   4       23.87       30.76      0.46 o
   0   4   4      127.85      120.15      0.99 o
   1   4   4       47.22       43.59      0.53 o
   2   4   4       31.74       31.41      0.42 o
   3   4   4      138.38      131.22      1.35 o
   4   4   4        5.07        5.30      0.17 o
   5   4   4        0.43        0.62      0.12 o
   6   4   4       27.05       28.73      0.56 o
   7   4   4        8.81        7.75      0.27 o
  -7   5   4       10.78       11.77      0.32 o
  -6   5   4        4.27        4.64      0.21 o
  -5   5   4       41.43       41.19      0.64 o
  -4   5   4       26.32       28.69      0.48 o
  -3   5   4       15.98       16.96      0.34 o
  -2   5   4        0.07        0.20      0.06 o
  -1   5   4        0.02        0.11      0.11 o
   0   5   4       88.89       91.20      1.41 o
   1   5   4        4.70        4.72      0.16 o
   2   5   4      120.63      111.23      0.98 o
   3   5   4        0.02        0.07      0.06 o
   4   5   4       25.13       23.36      0.32 o
   5   5   4        0.71        0.54      0.12 o
   6   5   4        3.09        2.17      0.14 o
  -7   6   4        0.86        0.54      0.17 o
  -6   6   4        4.83        4.81      0.35 o
  -5   6   4       71.10       68.10      0.94 o
  -4   6   4      186.21      172.65      2.01 o
  -3   6   4      109.42      113.35      1.74 o
  -2   6   4       69.65       62.16      0.84 o
  -1   6   4        9.07       10.96      0.28 o
   0   6   4        0.33        1.03      0.64 o
   1   6   4      198.42      196.38      1.94 o
   2   6   4        1.09        1.64      0.11 o
   3   6   4      281.16      279.95      2.28 o
   4   6   4        0.11        0.68      0.11 o
   5   6   4        0.92        1.03      0.14 o
   6   6   4        4.13        4.72      0.25 o
  -6   7   4       10.72       11.55      0.57 o
  -5   7   4        0.15        0.13      0.14 o
  -4   7   4       57.27       59.68      1.33 o
  -3   7   4        0.36        0.75      0.20 o
  -2   7   4       66.25       52.59      0.76 o
  -1   7   4        1.29        1.48      0.17 o
   0   7   4        0.24        0.27      0.28 o
   1   7   4       53.32       54.56      0.80 o
   2   7   4       34.73       33.10      0.57 o
   3   7   4        1.60        1.87      0.13 o
   4   7   4       44.03       41.42      0.67 o
   5   7   4       55.61       55.37      0.75 o
  -5   8   4       21.69       23.71      0.62 o
  -4   8   4        0.16        0.12      0.11 o
  -3   8   4       37.66       38.24      0.63 o
  -2   8   4       21.97       25.55      0.48 o
  -1   8   4       45.43       45.29      0.89 o
   0   8   4        0.03        0.03      0.12 o
   1   8   4       13.66       11.65      0.33 o
   2   8   4        0.34        0.67      0.13 o
   3   8   4       46.06       45.49      0.75 o
   4   8   4       93.73       92.64      1.10 o
  -3   9   4       36.75       40.59      0.84 o
  -2   9   4        9.64        8.82      0.37 o
  -1   9   4       86.95       83.79      1.45 o
   0   9   4      225.66      227.38      3.32 o
   1   9   4       12.71       14.55      0.48 o
   2   9   4       84.89       88.22      1.26 o
  -8   1   5        6.05        6.69      0.33 o
  -7   1   5        0.76        0.82      0.16 o
  -6   1   5       26.34       26.69      0.61 o
  -5   1   5       24.61       23.55      0.42 o
  -4   1   5       42.18       46.01      0.65 o
  -3   1   5       33.45       32.19      0.40 o
  -2   1   5      446.56      481.78      4.47 o
  -1   1   5      198.86      210.82      2.02 o
   0   1   5       27.98       32.96      0.41 o
   1   1   5      285.73      296.88      2.81 o
   2   1   5      246.61      255.84      2.45 o
   3   1   5      402.99      407.75      4.47 o
   4   1   5       97.61      102.35      1.30 o
   5   1   5      273.17      278.38      3.45 o
   6   1   5       17.05       16.22      0.50 o
   7   1   5        3.77        5.62      0.86 o
  -8   2   5        0.15        0.04      0.14 o
  -7   2   5        1.57        2.01      0.29 o
  -6   2   5        0.07        0.97      0.41 o
  -5   2   5       38.75       37.37      0.58 o
  -4   2   5       68.45       77.35      0.99 o
  -3   2   5       18.02       19.42      0.35 o
  -2   2   5        0.03        0.08      0.04 o
  -1   2   5      429.38      454.41      4.22 o
   0   2   5      338.02      364.36      3.41 o
   1   2   5      189.91      197.83      1.92 o
   2   2   5       93.17      104.83      1.28 o
   3   2   5      155.03      157.55      1.86 o
   4   2   5      105.30       98.40      1.27 o
   6   2   5       73.41       74.70      1.90 o
   7   2   5       91.26       93.02      1.64 o
  -8   3   5        3.03        0.99      0.18 o
  -7   3   5       22.27       19.72      0.43 o
  -6   3   5      105.27       94.38      1.23 o
  -5   3   5        0.09        0.74      0.11 o
  -4   3   5       92.06       92.26      1.16 o
  -3   3   5      122.40      131.12      1.55 o
  -2   3   5       99.51       97.23      1.18 o
  -1   3   5        4.83        4.22      0.12 o
   0   3   5       38.31       38.57      0.46 o
   1   3   5        2.03        1.99      0.12 o
   2   3   5        5.17        5.37      0.33 o
   3   3   5      194.46      188.98      1.86 o
   4   3   5       68.69       65.18      0.88 o
   5   3   5        2.74        3.13      0.18 o
   6   3   5        4.47        3.94      0.26 o
  -8   4   5        2.12        2.31      0.19 o
  -7   4   5        0.01        0.16      0.11 o
  -6   4   5       24.97       24.44      0.48 o
  -5   4   5      310.38      302.33      3.39 o
  -4   4   5       26.16       25.39      0.45 o
  -3   4   5      279.92      264.20      2.96 o
  -2   4   5       47.26       48.98      0.69 o
  -1   4   5       16.75       17.74      0.38 o
   0   4   5        4.06        5.09      0.21 o
   1   4   5       55.07       52.53      0.73 o
   2   4   5      255.70      256.80      2.91 o
   3   4   5       70.19       68.43      0.80 o
   4   4   5       73.69       70.04      0.83 o
   5   4   5       33.31       36.20      0.53 o
   6   4   5        0.03        0.00      0.16 o
  -7   5   5        1.73        1.81      0.17 o
  -6   5   5       16.71       16.46      0.39 o
  -5   5   5       40.00       37.52      0.62 o
  -4   5   5       17.19       17.97      0.39 o
  -3   5   5       12.05       13.60      0.50 o
  -2   5   5        9.36        8.13      0.28 o
  -1   5   5       62.07       56.16      0.98 o
   0   5   5      323.23      314.36      4.30 o
   1   5   5       17.56       21.64      0.31 o
   2   5   5      668.58      643.63      4.63 o
   3   5   5      111.24      110.69      1.20 o
   4   5   5       16.05       14.50      0.30 o
   5   5   5        0.21        0.17      0.09 o
  -6   6   5        6.20        7.19      0.23 o
  -5   6   5       15.56       16.38      0.33 o
  -4   6   5       33.27       33.97      0.50 o
  -3   6   5        8.89       10.10      0.33 o
  -2   6   5       32.78       33.62      0.54 o
  -1   6   5       64.27       66.32      1.29 o
   0   6   5       10.27        9.34      0.34 o
   1   6   5        2.14        2.12      0.37 o
   2   6   5        8.97        8.92      0.28 o
   3   6   5       20.93       22.50      0.32 o
   4   6   5        4.55        4.32      0.15 o
   5   6   5       14.36       13.78      0.27 o
  -5   7   5       12.71       11.07      0.28 o
  -4   7   5       15.70       15.80      0.38 o
  -3   7   5       22.58       20.26      0.42 o
  -2   7   5       31.93       30.11      0.68 o
  -1   7   5       90.32       92.90      1.53 o
   0   7   5       11.73       11.87      0.40 o
   1   7   5       46.17       42.07      0.85 o
   2   7   5       42.79       45.40      0.73 o
   3   7   5       35.54       33.69      0.61 o
   4   7   5       52.79       54.08      0.74 o
  -4   8   5        1.36        1.93      0.17 o
  -3   8   5       13.09       13.62      0.46 o
  -2   8   5        3.92        3.85      0.26 o
  -1   8   5       19.64       16.92      0.51 o
   0   8   5        3.33        5.14      0.38 o
   1   8   5        6.53        6.02      0.31 o
   2   8   5        4.86        4.97      0.30 o
  -8   0   6       17.88       22.05      0.87 o
  -7   0   6       17.99       22.70      0.85 o
  -6   0   6       64.95       73.65      1.79 o
  -5   0   6       56.03       55.44      1.39 o
  -4   0   6       17.37       16.61      0.61 o
  -3   0   6      521.51      522.37     13.07 o
  -2   0   6       11.94       14.75      0.35 o
  -1   0   6        2.21        2.84      0.16 o
   0   0   6      171.75      165.61      2.32 o
   1   0   6       27.36       28.83      0.56 o
   2   0   6       16.82       17.45      0.41 o
   3   0   6       66.76       67.98      1.65 o
   4   0   6      109.69      107.70      2.44 o
   5   0   6       36.00       40.63      1.22 o
   6   0   6       24.88       27.83      1.01 o
  -8   1   6        8.83       10.37      0.42 o
  -7   1   6        2.67        2.27      0.27 o
  -6   1   6       15.22       13.42      0.43 o
  -5   1   6        7.07        8.67      0.32 o
  -4   1   6        0.91        0.66      0.11 o
  -3   1   6       75.32       68.85      0.89 o
  -2   1   6       22.78       21.11      0.31 o
  -1   1   6       55.34       56.75      0.64 o
   0   1   6        9.14        7.93      0.20 o
   1   1   6       34.07       31.34      0.42 o
   2   1   6      196.68      197.13      2.27 o
   3   1   6       32.36       30.80      0.52 o
   4   1   6        3.46        4.26      0.19 o
   5   1   6        6.60        6.47      0.31 o
   6   1   6       33.22       32.69      0.78 o
  -8   2   6       40.04       43.59      0.94 o
  -7   2   6        0.00        0.24      0.14 o
  -6   2   6        4.94        4.33      0.26 o
  -5   2   6      101.17      100.17      1.27 o
  -4   2   6        1.04        0.66      0.10 o
  -3   2   6       79.47       80.59      1.03 o
  -2   2   6      332.79      321.06      3.52 o
  -1   2   6      141.42      136.83      1.38 o
   0   2   6      242.49      243.53      2.35 o
   1   2   6       32.68       33.07      0.52 o
   2   2   6       97.92       92.93      1.19 o
   3   2   6        1.49        1.66      0.39 o
   4   2   6       19.57       19.98      0.42 o
   5   2   6       97.68      102.77      1.38 o
   6   2   6        5.32        5.19      0.31 o
  -7   3   6        4.43        5.98      0.31 o
  -6   3   6       40.85       38.85      0.65 o
  -5   3   6       12.54       11.28      0.30 o
  -4   3   6       27.20       24.75      0.45 o
  -3   3   6       14.35       17.03      0.35 o
  -2   3   6       42.25       40.82      0.61 o
  -1   3   6      130.03      137.88      1.64 o
   0   3   6       14.06       14.31      0.30 o
   1   3   6      260.96      267.09      3.01 o
   2   3   6       93.86       86.37      1.12 o
   3   3   6        6.33        6.77      0.38 o
   4   3   6       38.27       39.36      0.66 o
   5   3   6        1.06        1.69      0.16 o
   6   3   6        1.55        2.11      0.23 o
  -7   4   6       26.58       27.60      0.55 o
  -6   4   6       60.38       57.97      0.87 o
  -5   4   6      100.34       99.95      1.30 o
  -4   4   6       62.03       54.07      0.79 o
  -3   4   6       18.88       21.79      0.42 o
  -2   4   6      171.39      157.68      2.16 o
  -1   4   6        0.61        0.84      0.39 o
   0   4   6      525.39      516.81      6.90 o
   1   4   6       43.37       43.78      0.66 o
   2   4   6      284.56      278.86      3.17 o
   3   4   6       64.14       66.85      0.95 o
   4   4   6        8.81       10.03      0.31 o
   5   4   6       45.05       47.02      0.79 o
  -6   5   6        2.93        2.06      0.17 o
  -5   5   6        2.74        3.07      0.22 o
  -4   5   6       27.19       23.88      0.47 o
  -3   5   6        1.73        1.56      0.13 o
  -2   5   6       10.47        7.56      0.30 o
  -1   5   6       13.75       13.66      0.41 o
   0   5   6        1.30        1.98      0.18 o
   1   5   6        2.42        2.75      0.30 o
   2   5   6       13.14       12.37      0.41 o
   3   5   6        4.35        4.74      0.29 o
   4   5   6        1.84        1.81      0.14 o
  -5   6   6       22.46       20.23      0.39 o
  -4   6   6       44.27       42.47      0.69 o
  -3   6   6        9.65        8.61      0.32 o
  -2   6   6      202.46      199.96      2.91 o
  -1   6   6        3.79        3.45      0.59 o
   0   6   6      489.01      491.27      6.64 o
   1   6   6        0.48        0.60      0.16 o
   2   6   6      145.24      150.18      2.30 o
   3   6   6        0.44        0.72      0.16 o
   4   6   6        0.26        0.21      0.09 o
  -4   7   6       77.43       83.50      1.15 o
  -3   7   6       25.13       22.98      0.61 o
  -2   7   6       54.33       56.24      1.58 o
  -1   7   6       85.87       87.81      1.49 o
   0   7   6        1.98        2.28      0.46 o
   1   7   6      150.11      151.23      2.33 o
   2   7   6      175.58      178.09      2.70 o
  -2   8   6       72.18       68.26      1.27 o
  -1   8   6       19.54       21.49      0.60 o
   0   8   6       64.53       62.10      1.19 o
  -7   1   7       15.04       16.92      0.52 o
  -6   1   7       28.92       28.19      0.67 o
  -5   1   7      244.14      251.98      3.52 o
  -4   1   7       32.73       35.65      0.72 o
  -3   1   7      443.08      451.13      7.60 o
  -2   1   7        0.98        1.35      0.12 o
  -1   1   7       90.32       91.50      0.99 o
   0   1   7       36.47       34.20      0.46 o
   1   1   7       16.21       12.77      0.30 o
   2   1   7      207.24      192.13      2.25 o
   3   1   7       24.95       23.69      0.58 o
   4   1   7       47.69       43.17      0.90 o
   5   1   7        4.69        5.59      0.32 o
  -7   2   7       13.54       16.42      0.52 o
  -6   2   7       36.74       34.85      0.77 o
  -5   2   7        4.74        3.42      0.26 o
  -4   2   7      211.02      212.84      2.45 o
  -3   2   7      214.83      208.15      2.39 o
  -2   2   7       84.42       88.52      1.13 o
  -1   2   7      134.92      134.34      1.60 o
   0   2   7        2.96        3.19      0.16 o
   1   2   7        4.38        3.13      0.16 o
   2   2   7        0.06        0.21      0.17 o
   3   2   7        9.61        6.94      0.26 o
   4   2   7       39.07       39.49      0.68 o
   5   2   7        0.08        0.24      0.14 o
  -7   3   7        0.89        1.43      0.21 o
  -6   3   7        6.54        7.35      0.52 o
  -5   3   7       33.57       34.08      0.69 o
  -4   3   7       14.79       13.62      0.33 o
  -3   3   7      108.93      108.09      1.36 o
  -2   3   7       23.39       25.62      0.54 o
  -1   3   7      108.95      108.51      1.68 o
   0   3   7        1.81        1.21      0.15 o
   1   3   7       25.16       24.34      0.45 o
   2   3   7        6.73        6.40      0.23 o
   3   3   7        6.45        7.42      0.71 o
   4   3   7       51.81       51.82      0.83 o
  -6   4   7       39.06       38.54      0.67 o
  -5   4   7        2.46        2.56      0.21 o
  -4   4   7        5.00        6.44      0.27 o
  -3   4   7       38.67       37.73      0.62 o
  -2   4   7       75.03       80.22      1.33 o
  -1   4   7       36.43       38.44      0.86 o
   0   4   7       58.69       57.48      1.04 o
   1   4   7      291.88      292.61      4.09 o
   2   4   7        5.23        5.84      0.55 o
   3   4   7       60.30       54.48      0.85 o
   4   4   7        5.11        4.44      0.29 o
  -5   5   7        4.92        5.10      0.24 o
  -4   5   7       79.03       76.31      1.07 o
  -3   5   7        2.80        2.54      0.21 o
  -2   5   7      126.45      130.56      2.02 o
  -1   5   7       19.29       18.33      0.50 o
   0   5   7      164.41      167.14      4.65 o
   1   5   7       24.72       25.46      0.63 o
   2   5   7        5.30        5.26      0.43 o
   3   5   7       68.29       70.86      1.29 o
  -4   6   7       22.15       21.12      0.46 o
  -3   6   7       49.30       49.70      0.99 o
  -2   6   7       13.12       14.50      0.47 o
  -1   6   7       14.29       12.30      0.49 o
   0   6   7       34.22       32.94      1.06 o
   1   6   7        3.25        3.93      0.27 o
   2   6   7        1.27        1.50      0.20 o
  -2   7   7       81.50       82.11      1.45 o
  -1   7   7        0.20        0.03      0.14 o
   0   7   7        1.91        1.71      0.21 o
  -6   0   8       43.84       43.32      1.28 o
  -5   0   8       93.17       86.61      2.05 o
  -4   0   8        4.28        3.87      0.36 o
  -3   0   8        0.14       -0.21      0.16 o
  -2   0   8        8.68        7.28      0.40 o
  -1   0   8       32.61       37.17      0.72 o
   0   0   8       27.42       31.99      0.82 o
   1   0   8      170.14      163.65      3.44 o
   2   0   8       30.40       36.28      1.09 o
   3   0   8      182.28      180.97      3.87 o
   4   0   8       78.23       87.32      2.19 o
  -6   1   8        3.72        3.43      0.26 o
  -5   1   8       40.06       38.85      0.81 o
  -4   1   8      128.72      121.55      1.87 o
  -3   1   8        0.98        1.05      0.20 o
  -2   1   8       19.59       18.14      0.38 o
  -1   1   8       11.10       12.12      0.30 o
   0   1   8        3.96        3.06      0.16 o
   1   1   8        0.07        0.05      0.09 o
   2   1   8        1.25        1.22      0.17 o
   3   1   8       74.64       71.35      1.29 o
   4   1   8       43.53       46.32      0.99 o
  -6   2   8        0.04        0.09      0.17 o
  -5   2   8       39.28       37.30      0.79 o
  -4   2   8       92.28       89.26      1.46 o
  -3   2   8       25.76       26.69      0.49 o
  -2   2   8       80.07       79.81      1.06 o
  -1   2   8       40.53       38.55      0.77 o
   0   2   8       16.05       16.22      0.90 o
   1   2   8        3.10        2.91      0.46 o
   2   2   8        1.41        1.86      0.15 o
   3   2   8       19.14       20.43      0.45 o
  -5   3   8        0.82        0.61      0.15 o
  -4   3   8        3.13        2.46      0.17 o
  -3   3   8        5.48        6.39      0.24 o
  -2   3   8       17.23       16.02      0.46 o
  -1   3   8        0.90        0.72      0.15 o
   0   3   8        0.64        0.89      0.48 o
   1   3   8        0.11       -0.13      0.10 o
   2   3   8        2.39        3.12      0.23 o
   3   3   8       24.61       28.05      0.55 o
  -5   4   8        6.05        6.65      0.32 o
  -4   4   8        1.13        0.82      0.13 o
  -3   4   8       14.29       13.49      0.43 o
  -2   4   8       20.75       19.46      0.52 o
  -1   4   8       46.12       45.68      1.85 o
   0   4   8       26.43       26.05      0.63 o
   1   4   8        5.31        6.02      0.30 o
   2   4   8        6.65        6.47      0.46 o
  -4   5   8       19.93       19.28      0.56 o
  -3   5   8        3.29        4.27      0.28 o
  -2   5   8       19.40       19.04      0.54 o
  -1   5   8        1.94        1.83      0.20 o
   0   5   8        0.23        0.07      0.14 o
   1   5   8        3.92        4.32      0.29 o
  -4   1   9       13.85       13.15      0.43 o
  -3   1   9       75.82       73.33      1.26 o
  -2   1   9       16.26       16.18      0.47 o
  -1   1   9      152.00      140.31      2.99 o
   0   1   9        6.73        7.20      0.32 o
   1   1   9      102.14       91.69      2.19 o
   2   1   9        0.00        0.05      0.14 o
  -4   2   9        1.59        1.62      0.24 o
  -3   2   9       11.66       10.25      0.40 o
  -2   2   9        9.14       11.55      0.59 o
  -1   2   9       13.45       11.91      0.40 o
   0   2   9        0.21        0.06      0.13 o
   1   2   9        0.00        0.08      0.13 o
  -3   3   9        0.99        0.99      0.25 o
  -2   3   9        1.71        3.04      0.23 o
  -1   3   9       52.50       54.85      1.05 o
   0   3   9       24.23       25.47      1.28 o
 
